# Supplementary material for: Integrative Computational Modeling of Distinct Binding Mechanisms for Broadly Neutralizing Antibodies Targeting SARS-CoV-2 Spike Omicron Variants: Balance of Evolutionary and Dynamic Adaptability in Shaping Molecular Determinants of Immune Escape
Source: Viruses. 2025 May 22;17(6):741. doi: 10.3390/v17060741 (PMC12197533; doi:10.3390/v17060741)
Supplement: Supplementary file 1 [file viruses-17-00741-s001.zip]

Archive with 23 entries (23 files):
- DATASET_10_8Z6X_CYFN1006-2_BEATMUSIC.out
- DATASET_11_9AU1_RHL_VIR7229_BEATMUSIC.out
- DATASET_12_9ATM_RHL_VIR7229_BEATMUSIC.out
- DATASET_1_8FXB_S309.BEATMUSIC.out
- DATASET_2_8FXC_S309.BEATMUSIC.out
- DATASET_3_8S9G_S309.BEATMUSIC.out
- DATASET_4_7YAD_S309_BEATMUSIC.out
- DATASET_5_8WPY_RHL_S304_BEATMUSIC.out
- DATASET_6_8HWT_ADE_S304_BEATMUSIC.out
- DATASET_7_8WE4_BHL_S304_BEATMUSIC.out
- DATASET_8_7X1M_MHL_S304_BEATMUSIC.out
- DATASET_9_8Z6T_CYFN1006-1_BEATMUSIC.out
- SUPPLEMENTARY_MATERIALS_REVISION.pdf
- TableS10_VIR-7229_9ATM.xlsx
- TableS12.xlsx
- TableS2_S309_7YAD.xlsx
- TableS3_S309_8FXB.xlsx
- TableS4_S309_8FXC.xlsx
- TableS5_S309_8WPY.xlsx
- TableS6_S304_8WPY.xlsx
- TableS7_CYFN-1006.1_8Z6T.xlsx
- TableS8_CYFN-1006.2_8Z6X.xlsx
- TableS9_VIR-7229_9AU1.xlsx
