# Supplementary material for: Integrative Computational Modeling of Distinct Binding Mechanisms for Broadly Neutralizing Antibodies Targeting SARS-CoV-2 Spike Omicron Variants: Balance of Evolutionary and Dynamic Adaptability in Shaping Molecular Determinants of Immune Escape
Source: Viruses. 2025 May 22;17(6):741. doi: 10.3390/v17060741 (PMC12197533; doi:10.3390/v17060741)
Supplement: Supplementary file 1 [file viruses-17-00741-s001.zip › TableS12.xlsx]

## Sheet: Sheet1
Table S12. A comparative summary analyis of binding mechanisms, binding hotspots and resistance profiles for studied antibodies.
antibody	epitope location	key residues	binding mechanism	resistance profiles
S309	Near ACE2-binding site (Group E)	T345, P337, R346, L441	Synergistic van der Waals + electrostatic interactions; stabilizes "down" conformation	Vulnerable to R346T/K/S and P337L mutations
S304	Inner face of RBD β-sheet (Group F1)	T385, K386, Y380	Localized energetic hotspots; hydrogen bonds and hydrophobic packing	Highly sensitive to T385K/D/E/R and K386D/R mutations
CYFN-1006	Broad epitope overlapping RBM (Groups A/E)	T345, K440, T346, N343	Distributed energy contributions across 17 residues; avoids reliance on K356	Resistant to K356T mutation; moderately affected by R346T
VIR-7229	Receptor-binding motif (RBM)	R403, F456/L456, Y473	Backbone-mediated hydrogen bonds; hydrophobic clusters enable mutation tolerance	Tolerates F456L and L455S; highly sensitive to F486K/E/P
